# Supplementary material for: Development of Low-Grade Serous Ovarian Carcinoma from Benign Ovarian Serous Cystadenoma Cells
Source: Cancers (Basel). 2022 Mar 15;14(6):1506. doi: 10.3390/cancers14061506 (PMC8946187; doi:10.3390/cancers14061506)
Supplement: Supplementary file 1 [file cancers-14-01506-s001.zip]

Archive with 1 entries (1 files):
- cancers-1601421-supplementary.pdf
